# Supplementary material for: Design of a loading system for cyclic test on sutured organs
Source: MethodsX. 2020 Jul 8;7:100988. doi: 10.1016/j.mex.2020.100988 (PMC7387823; doi:10.1016/j.mex.2020.100988)
Supplement: Supplementary file 2 [file mmc2.zip]

Archive with 1 entries (1 files):
- Technical_Drawings.rar
